# Supplementary material for: YOLO-based high-throughput phenotyping pipeline for soybean nodulation traits in genomic research
Source: Front Plant Sci. 2026 Apr 21;17:1816132. doi: 10.3389/fpls.2026.1816132 (PMC13139125; doi:10.3389/fpls.2026.1816132)
Supplement: Supplementary file 3 [file Table1.xlsx]

## Sheet: Supplementary Table 1
Supplementary Table 1. List of SNPs passing the −log₁₀(p) ≥ 5 threshold across nodulation-related traits.
Trait	SNP	Chromosome	Position	REF	ALT	MAF	Effect	SE	p value
count	ss715622645	GLYMA.WM82.GNM4.GM15	52448356	T	C	0.0641711	8.55115	1.85733	7.80999e-06
height	ss715629730	GLYMA.WM82.GNM4.GM18	20050807	C	T	0.195187	438.129	83.7381	4.63e-07
	ss715629737	GLYMA.WM82.GNM4.GM18	20085277	C	T	0.195187	438.129	83.7381	4.63e-07
	ss715629739	GLYMA.WM82.GNM4.GM18	20090464	A	G	0.195187	438.129	83.7381	4.63e-07
	ss715629740	GLYMA.WM82.GNM4.GM18	20105496	C	T	0.195187	438.129	83.7381	4.63e-07
	ss715629741	GLYMA.WM82.GNM4.GM18	20109334	G	A	0.195187	438.129	83.7381	4.63e-07
	ss715629743	GLYMA.WM82.GNM4.GM18	20113126	C	A	0.195187	438.129	83.7381	4.63e-07
	ss715629746	GLYMA.WM82.GNM4.GM18	20127741	G	A	0.195187	438.129	83.7381	4.63e-07
	ss715629725	GLYMA.WM82.GNM4.GM18	20016467	C	T	0.197861	433.32	83.0393	4.94e-07
	ss715629742	GLYMA.WM82.GNM4.GM18	20111308	C	T	0.197861	433.32	83.0393	4.94e-07
	ss715629749	GLYMA.WM82.GNM4.GM18	20145451	C	T	0.197861	433.32	83.0393	4.94e-07
	ss715629732	GLYMA.WM82.GNM4.GM18	20056167	C	A	0.197861	425.953	84.1069	1.01e-06
	ss715629744	GLYMA.WM82.GNM4.GM18	20116163	C	A	0.197861	425.953	84.1069	1.01e-06
	ss715629718	GLYMA.WM82.GNM4.GM18	19964020	G	A	0.200535	421.336	83.3993	1.07e-06
	ss715629722	GLYMA.WM82.GNM4.GM18	19990991	G	A	0.195187	420.641	83.9729	1.3e-06
	ss715629899	GLYMA.WM82.GNM4.GM18	20941240	A	C	0.216578	404.817	83.6944	2.82e-06
	ss715629762	GLYMA.WM82.GNM4.GM18	20207276	G	A	0.256684	359.1	78.3859	8.61e-06
	ss715629763	GLYMA.WM82.GNM4.GM18	20209243	C	T	0.256684	359.1	78.3859	8.61e-06
	ss715629766	GLYMA.WM82.GNM4.GM18	20221227	C	T	0.256684	359.1	78.3859	8.61e-06
	ss715629767	GLYMA.WM82.GNM4.GM18	20223050	G	A	0.256684	359.1	78.3859	8.61e-06
	ss715629768	GLYMA.WM82.GNM4.GM18	20224991	C	T	0.256684	359.1	78.3859	8.61e-06
	ss715629769	GLYMA.WM82.GNM4.GM18	20228857	C	T	0.256684	359.1	78.3859	8.61e-06
	ss715629870	GLYMA.WM82.GNM4.GM18	20772116	G	A	0.237968	365.723	80.3468	9.77e-06
sdy	ss715629730	GLYMA.WM82.GNM4.GM18	20050807	C	T	0.195187	118.824	25.9823	8.91038e-06
	ss715629737	GLYMA.WM82.GNM4.GM18	20085277	C	T	0.195187	118.824	25.9823	8.91038e-06
	ss715629739	GLYMA.WM82.GNM4.GM18	20090464	A	G	0.195187	118.824	25.9823	8.91038e-06
	ss715629740	GLYMA.WM82.GNM4.GM18	20105496	C	T	0.195187	118.824	25.9823	8.91038e-06
	ss715629741	GLYMA.WM82.GNM4.GM18	20109334	G	A	0.195187	118.824	25.9823	8.91038e-06
	ss715629743	GLYMA.WM82.GNM4.GM18	20113126	C	A	0.195187	118.824	25.9823	8.91038e-06
	ss715629746	GLYMA.WM82.GNM4.GM18	20127741	G	A	0.195187	118.824	25.9823	8.91038e-06
y centre std	ss715629730	GLYMA.WM82.GNM4.GM18	20050807	C	T	0.195187	123.2	25.4703	2.81906e-06
	ss715629737	GLYMA.WM82.GNM4.GM18	20085277	C	T	0.195187	123.2	25.4703	2.81906e-06
	ss715629739	GLYMA.WM82.GNM4.GM18	20090464	A	G	0.195187	123.2	25.4703	2.81906e-06
	ss715629740	GLYMA.WM82.GNM4.GM18	20105496	C	T	0.195187	123.2	25.4703	2.81906e-06
	ss715629741	GLYMA.WM82.GNM4.GM18	20109334	G	A	0.195187	123.2	25.4703	2.81906e-06
	ss715629743	GLYMA.WM82.GNM4.GM18	20113126	C	A	0.195187	123.2	25.4703	2.81906e-06
	ss715629746	GLYMA.WM82.GNM4.GM18	20127741	G	A	0.195187	123.2	25.4703	2.81906e-06
	ss715629725	GLYMA.WM82.GNM4.GM18	20016467	C	T	0.197861	120.17	25.3011	4.1488e-06
	ss715629742	GLYMA.WM82.GNM4.GM18	20111308	C	T	0.197861	120.17	25.3011	4.1488e-06
	ss715629749	GLYMA.WM82.GNM4.GM18	20145451	C	T	0.197861	120.17	25.3011	4.1488e-06
	ss715629722	GLYMA.WM82.GNM4.GM18	19990991	G	A	0.195187	118.946	25.5041	6.03396e-06
	ss715629732	GLYMA.WM82.GNM4.GM18	20056167	C	A	0.197861	118.735	25.594	6.71152e-06
	ss715629744	GLYMA.WM82.GNM4.GM18	20116163	C	A	0.197861	118.735	25.594	6.71152e-06
	ss715629718	GLYMA.WM82.GNM4.GM18	19964020	G	A	0.200535	115.777	25.42	9.65155e-06
y centre min	ss715629974	GLYMA.WM82.GNM4.GM18	23204661	G	A	0.26738	-93.8299	18.9268	1.64166e-06
	ss715629983	GLYMA.WM82.GNM4.GM18	23457355	G	T	0.26738	-93.8299	18.9268	1.64166e-06
	ss715629927	GLYMA.WM82.GNM4.GM18	21757711	G	A	0.235294	-100.403	20.3799	1.88795e-06
	ss715629929	GLYMA.WM82.GNM4.GM18	21828173	T	C	0.235294	-100.403	20.3799	1.88795e-06
	ss715629942	GLYMA.WM82.GNM4.GM18	22163812	C	T	0.229947	-100.531	20.5896	2.3002e-06
	ss715629975	GLYMA.WM82.GNM4.GM18	23250179	G	A	0.262032	-88.8117	19.1731	6.92047e-06

## Sheet: Supplementary Table 2
Supplementary Table 2. Candidate genes identified within 50 kb upstream and downstream of significant SNPs, along with their corresponding Gene Ontology (GO) terms and associated biological functions.
Traits	Gene	GO terms	Functions
count	Glyma.15G267900	GO:0008150	biological_process
count	Glyma.15G268000	GO:0005524	ATP binding
		GO:0016887	ATP hydrolysis activity
count	Glyma.15G268100	GO:0006511	ubiquitin-dependent protein catabolic process
		GO:0061630	ubiquitin protein ligase activity
count	Glyma.15G268200	GO:0008150	biological_process
		GO:0003674	molecular_function
count	Glyma.15G268300	GO:0007165	signal transduction
		GO:0003674	carbohydrate metabolic process
count	Glyma.15G268400	GO:0006777	Mo-molybdopterin cofactor biosynthetic process
		GO:0003824	catalytic activity
		GO:0005525	GTP binding
		GO:0046872	metal ion binding
		GO:0051539	4 iron, 4 sulfur cluster binding
		GO:0061798	GTP 3',8'-cyclase activity
count	Glyma.15G268500	GO:0005975	carbohydrate metabolic process
		GO:0006099	tricarboxylic acid cycle
		GO:0006101	citrate metabolic process
		GO:0046686	response to cadmium ion
		GO:0004108	citrate (Si)-synthase activity
		GO:0005524	ATP binding
		GO:0008270	zinc ion binding
height , sdy, y centre std	Glyma.18G136551	N/A	N/A
height , sdy, y centre std	Glyma.18G136900	GO:0000381	regulation of alternative mRNA splicing, via spliceosome
		GO:0000398	mRNA splicing, via spliceosome
		GO:0045292	mRNA cis splicing, via spliceosome
		GO:0003723	RNA binding
		GO:0005515	protein binding
		GO:0008270	zinc ion binding
height , sdy, y centre std	Glyma.18G137000	GO:0008150	biological_process
		GO:0003674	molecular_function
height , sdy, y centre std	Glyma.18G137100	GO:0006596	polyamine biosynthetic process
		GO:0008295	spermidine biosynthetic process
		GO:0004766	spermidine synthase activity
		GO:0005515	protein binding
height , sdy, y centre std	Glyma.18G137300	GO:0046686	response to cadmium ion
		GO:0055114	NA
		GO:0004029	aldehyde dehydrogenase (NAD+) activity
		GO:0005524	ATP binding
		GO:0043878	glyceraldehyde-3-phosphate dehydrogenase (NAD+) (non-phosphorylating) activity
height , sdy, y centre std	Glyma.18G137500	GO:0009831	plant-type cell wall modification involved in multidimensional cell growth
		GO:0010411	xyloglucan metabolic process
		GO:0042546	cell wall biogenesis
		GO:0004553	hydrolase activity, hydrolyzing O-glycosyl compounds
		GO:0016762	xyloglucan:xyloglucosyl transferase activity
height , sdy, y centre std	Glyma.18G137402	N/A	N/A
height ,y centre std	Glyma.18G136400	GO:0008150	biological_process
height ,y centre std	Glyma.18G136500	GO:0006813	potassium ion transport
		GO:0071805	potassium ion transmembrane transport
		GO:0015079	potassium ion transmembrane transporter activity
height	Glyma.18G139700	GO:0009234	menaquinone biosynthetic process
		GO:0008935	1,4-dihydroxy-2-naphthoyl-CoA synthase activity
height	Glyma.18G137600	GO:0006468	protein phosphorylation
		GO:0046777	protein autophosphorylation
		GO:0004674	protein serine/threonine kinase activity
		GO:0004675	transmembrane receptor protein serine/threonine kinase activity
		GO:0005524	ATP binding
height	Glyma.18G137700	GO:0006508	proteolysis
		GO:0009651	response to salt stress
		GO:0010228	vegetative to reproductive phase transition of meristem
		GO:0016926	protein desumoylation
		GO:0070139	SUMO-specific endopeptidase activity
		GO:0070140	N/A
height	Glyma.18G138000	GO:0008150	biological_process
height	Glyma.18G138900	GO:0006511	ubiquitin-dependent protein catabolic process
		GO:0009817	N/A
		GO:0010498	proteasomal protein catabolic process
		GO:0010499	proteasomal ubiquitin-independent protein catabolic process
		GO:0043161	proteasome-mediated ubiquitin-dependent protein catabolic process
		GO:0004175	endopeptidase activity
		GO:0004298	threonine-type endopeptidase activity
height	Glyma.18G139000	GO:0009695	jasmonic acid biosynthetic process
		GO:0005261	monoatomic cation channel activity
height	Glyma.18G139100	GO:0015937	coenzyme A biosynthetic process
		GO:0016310	phosphorylation
		GO:0004594	pantothenate kinase activity
		GO:0005515	protein binding
		GO:0005524	ATP binding
		GO:0016787	hydrolase activity
		GO:0046872	metal ion binding
y centre min	Glyma.18G143800	GO:0006355	regulation of DNA-templated transcription
		GO:0007275	multicellular organism development
		GO:0000976	transcription cis-regulatory region binding
		GO:0000977	RNA polymerase II transcription regulatory region sequence-specific DNA binding
		GO:0000981	DNA-binding transcription factor activity, RNA polymerase II-specific
		GO:0003700	DNA-binding transcription factor activity
		GO:0008134	transcription factor binding
		GO:0043565	sequence-specific DNA binding
		GO:0044212	N/A
		GO:0046983	protein dimerization activity
y centre min	Glyma.18G144700	GO:0006355	regulation of DNA-templated transcription
		GO:0009733	response to auxin
		GO:0009736	cytokinin-activated signaling pathway
		GO:0009740	gibberellic acid mediated signaling pathway
		GO:0009873	ethylene-activated signaling pathway
		GO:0009880	embryonic pattern specification
		GO:0048825	cotyledon development
		GO:0051726	regulation of cell cycle
		GO:0003677	DNA binding
		GO:0003700	DNA-binding transcription factor activity
		GO:0005515	protein binding
y centre min	Glyma.18G141200	GO:0006355	meristem maintenance
		GO:0010073	meristem maintenance
		GO:0003700	DNA-binding transcription factor activity
		GO:0005515	protein binding
		GO:0043565	sequence-specific DNA binding
		GO:0044212	N/A
y centre min	Glyma.18G141400	N/A	N/A
y centre min	Glyma.18G141500	GO:0010193	response to ozone
		GO:0046777	protein autophosphorylation
		GO:0072593	reactive oxygen species metabolic process
		GO:0004674	protein serine/threonine kinase activity
		GO:0005515	protein binding
		GO:0005524	ATP binding
		GO:0016301	kinase activity
y centre min	Glyma.18G142200	GO:0000723	telomere maintenance
		GO:0000724	double-strand break repair via homologous recombination
		GO:0006261	DNA-templated DNA replication
		GO:0006268	DNA unwinding involved in DNA replication
		GO:0006281	DNA repair
		GO:0006289	nucleotide-excision repair
		GO:0007004	telomere maintenance via telomerase
		GO:0051321	meiotic cell cycle
		GO:0003684	damaged DNA binding
		GO:0003697	single-stranded DNA binding
		GO:0043047	single-stranded telomeric DNA binding
		GO:0043565	sequence-specific DNA binding
y centre min	Glyma.18G143900	GO:0008150	biological_process
		GO:0003674	molecular_function
